# Supplementary material for: Suicidal ideation and interrelated psychiatric disturbances in rheumatoid arthritis: Evidence from a Vietnamese cohort
Source: PLoS One. 2026 Mar 9;21(3):e0342909. doi: 10.1371/journal.pone.0342909 (PMC12970863; doi:10.1371/journal.pone.0342909)
Supplement: S1 File — (XLSX) [file pone.0342909.s008.xlsx]

## Sheet: data
ID	dem_inoutpt	dem_location	dem_edu	dem_marriage	dem_occu	dem_income	dem_bhyt	height	weight	ra_duration	ra_admission_num	ra_flare_num	med_nsaid	med_cor	med_dmard	med_bio	med_other	ghiro	med_bienchung	med_bienchung_stt	med_bienchung_vdd	med_bienchung_cushing	med_bienchung_lx	med_bienchung_phu	med_bienchung_suythan	med_bienchung_tmg	med_bienchung_xhth	ra_cungkhop	ra_biendang	ra_vas	ra_sung	ra_dau	ra_pga	ra_ega	ra_esr	ra_crp	mont_1_apparent_sadness	mont_2_reported_sadness	mont_3_inner_tension	mont_4_sleep	mont_5_appetite	mont_6_concetration	mont_7_lassitude	mont_8_feel	mont_9_pessimistic	mont_10_suicidal	phq_1_itthichthu	phq_2_nanchi	phq_3_khongu
1	1	2	5	2	2	3.5	100	160	55	12	0	0	1	1	0	0	0		1	1	0	0	0	0	0	0	0	60	0	6	1	3	4	5		105.6	0	0	0	1	1	0	0	0	0	0	0	0	1
2	1	2	4	4	2	2	100	160	53	384	1	6	0	1	1	1	0		0	0	0	0	0	0	0	0	0	30	1	7	8	10	10	10		11.4	1	0	0	2	0	1	2	2	0	0	2	1	1
3	1	2	4	2	2	0	95	150	52	120	12	12	1	1	0	1	0		0	0	0	0	0	0	0	0	0	0	1	3	3	3	3	3		14.6	2	2	2	1	2	2	1	0	1	0	0	1	1
5	1	2	4	2	2	3	32	150	43	85	3	2	0	1	1	0	0		1	1	1	0	0	0	0	0	0	120	1	5	2	9	3	3		70.8	2	2	1	2	0	0	2	0	1	1	1	0	1
6	1	1	4	2	2	1	100	150	54	36	10	12	0	0	1	1	0		1	1	1	1	0	0	0	0	0	180	1	4	2	7	7	6		23.4	0	0	2	1	1	0	2	0	1	0	0	0	1
8	1	2	4	2	2	0	100	155	47	120	2	3	0	0	1	1	0		1	0	1	0	0	0	0	0	0	60	1	9	14	14	4	4		0.1	4	1	2	6	4	2	4	2	4	2	2	2	2
9	1	2	5	2	1	7.5	80	167	58	12	4	3	1	1	1	0	0		0	0	0	0	0	0	0	0	0	30	0	7	2	2	2	3		47.8	0	0	0	1	1	1	0	0	0	0	0	0	0
10	2	1	6	1	7	3.5	32	158	45	72	0	1	0	1	1	0	0		0	0	0	0	0	0	0	0	0	60	1	4	3	5	2	3		31.3	2	2	2	0	0	0	1	0	0	0	0	0	0
11	2	1	4	1	1	1.5	80	155	50	12	0	1	1	1	1	0	0		0	0	0	0	0	0	0	0	0	60	0	7	4	5	4	5	72	3.9	2	2	2	1	2	0	0	1	0	0	0	1	0
12	1	2	4	2	2	1.5	32	155	56	19	8	3	1	1	1	1	1	thuốc nam	0	0	0	0	0	0	0	0	0	60	0	8	4	10	7	6		21.3	4	3	3	4	1	2	2	2	1	0	2	1	2
15	1	2	5	2	2	4	100	156	58	100	2	2	0	0	0	0	0		0	0	0	0	0	0	0	0	0	120	0	7	0	20	7	7		130.15	4	2	2	2	4	2	2	2	2	2	1	1	1
18	1	2	6	2	6	5	40	170	57	4	2	2	1	1	1	0	0		0	0	0	0	0	0	0	0	0	60	0	7	4	14	7	6	86	10.32	2	2	2	4	2	2	2	0	0	0	1	0	2
19	1	2	4	2	2	1.5	32	145	45	120	5	5	1	1	1	0	1	thuốc nam	0	0	0	0	0	0	0	0	0	60	1	6	6	9	7	7		175.7	3	2	3	4	3	2	2	1	1	2	1	1	2
20	1	1	6	2	6	7.5	32	164	50	48	6	6	1	1	1	1	0		0	0	0	0	0	0	0	0	0	50	0	1	0	0	1	1		0.3	0	1	0	1	0	0	0	0	0	0	0	0	0
21	1	2	5	2	6	3	32	164	52	7	5	5	1	1	1	0	0		0	0	0	0	0	0	0	0	0	60	0	7	3	3	7	7		6.2	1	0	0	1	1	0	0	0	0	0	0	0	1
27	2	1	4	2	1	7	0	161	61	60	0	0	0	1	0	0	0		1	1	0	0	0	0	0	0	0	60	0	3	0	2	10	10	11	9.4	0	0	0	0	0	1	1	1	0	0	1	1	0
28	2	1	5	2	1	15	0	160	52	8	0	4	1	1	1	1	0		0	0	0	0	0	0	0	0	0	120	0	7	4	4	5	6	92	101.94	0	0	0	0	2	0	2	2	0	0	1	0	0
29	2	1	4	2	3	9	80	161	57	60	0	3	0	1	0	0	0		1	0	1	0	0	0	0	0	0	30	0	7	20	20	8	8		8.5	1	1	2	4	0	2	1	0	0	0	1	1	2
31	2	1	3	1	2	1	95	165	48	204	0	0	0	1	1	0	0		0	0	0	0	0	0	0	0	0	60	1	10	10	10	9	7	10		1	1	2	4	2	2	2	2	1	0	1	1	2
33	1	1	5	2	8	7	32	150	60	120	2	2	1	1	1	1	0		1	0	1	0	0	0	0	0	0	30	1	5	4	5	5	5		15.4	1	1	1	2	1	1	0	1	0	0	1	0	1
36	2	2	4	4	5	0	32	152	59	12	0	0	1	0	1	0	1		0	0	0	0	0	0	0	0	0	20	0	7	15	15	7	7	80	54.5	0	0	2	0	2	0	4	0	0	0	0	0	0
37	2	1	4	2	8	0	32	165	54	48	0	0	0	1	1	0	0		1	1	0	0	0	0	0	0	0	20	1	5	0	20	4	5		11.3	4	3	4	6	0	2	1	2	1	1	0	1	3
38	1	2	4	2	2	2	32	160	43	8	2	2	1	1	1	0	0		1	0	1	0	0	0	0	0	0	60	0	5	2	2	4	5		153.4	1	0	0	2	2	0	1	1	0	0	0	0	1
40	1	1	5	2	2	2	32	152	43	60	1	1	1	1	1	0	0		1	1	0	0	0	0	0	0	0	30	0	8	4	4	5	6		5.5	3	2	2	4	1	1	2	2	2	0	2	2	2
42	1	1	5	2	6	4	80	165	60	1	1	1	0	1	1	0	0		0	0	0	0	0	0	0	0	0	15	0	5	5	8	5	5		35.6	0	0	0	4	0	0	2	0	0	0	0	0	2
44	1	1	6	2	6	7	80	152	43	24	3	1	1	1	1	1	0		0	0	0	0	0	0	0	0	0	60	1	3	1	3	2	2		0.9	1	0	0	1	1	0	0	0	0	0	0	0	1
45	1	1	4	2	6	3	0	146	43	1	0	0	1	0	0	0	0		0	0	0	0	0	0	0	0	0	30	0	5	0	2	4	4		45.4	2	2	2	2	4	0	2	0	0	0	1	0	1
47	1	2	4	2	6	3	0	155	60	240	8	6	1	1	0	0	0		1	0	0	1	0	0	0	0	0	90	1	8	5	8	7	7		22.1	4	2	2	3	4	2	2	4	2	2	1	1	1
48	1	2	4	2	2	4	32	157	52	36	0	0	1	1	0	0	0		0	0	0	0	0	0	0	0	0	60	1	6	12	16	7	6		107.1	1	1	1	3	2	1	1	1	0	0	1	1	2
49	1	1	4	2	8	3	80	155	51	24	1	1	1	1	0	0	0		0	0	0	0	0	0	0	0	0	60	0	8	20	24	8	7		99.5	1	1	0	1	1	1	1	0	0	0	0	0	0
53	1	1	6	2	6	8	32	170	60	180	0	2	1	1	0	0	0		0	0	0	0	0	0	0	0	0	30	0	5	10	10	6	5		84.6	0	0	0	2	1	1	0	0	0	0	0	0	1
55	1	2	4	2	2	2	100	152	46	360	12	0	0	0	0	0	0		0	0	0	0	0	0	0	0	0	60	1	2	2	2	2	2		18.5	1	1	0	1	1	0	0	0	0	0	0	0	0
56	1	2	4	2	2	2	80	165	67	120	0	3	1	1	0	0	0		0	0	0	0	0	0	0	0	0	60	1	6	20	20	8	8		198.1	2	2	2	2	2	2	1	1	1	1	1	1	1
57	1	2	5	2	2	3	80	151	45	60	12	0	1	1	1	1	0		0	0	0	0	0	0	0	0	0	60	1	0	2	2	2	6		8.9	0	0	0	0	1	1	0	0	0	0	0	0	0
58	1	2	4	1	6	5	32	155	47	480	5	4	1	1	0	0	0		1	0	1	0	0	0	0	0	0	30	1	7	8	12	8	7		25	4	4	4	4	3	3	4	2	3	3	3	3	2
59	1	2	3	2	2	3	32	167	40	120	9	0	0	1	0	0	0		0	0	0	0	0	0	0	0	0	30	1	6	0	6	5	4		30.6	4	4	3	4	3	2	4	3	2	1	2	1	2
60	1	2	5	2	5	2	100	155	45	30	10	6	0	1	1	1	0		0	0	0	0	0	0	0	0	0	45	0	5	10	12	5	5		18	1	0	1	0	2	2	2	0	1	1	1	1	1
61	1	2	4	2	2	3	100	154	50	60	9	6	0	1	1	0	0		0	0	0	0	0	0	0	0	0	30	0	6	2	8	7	6		35.9	1	1	1	2	0	1	1	1	0	0	1	0	1
62	1	2	6	2	4	7	40	168	60	1	1	1	0	1	1	0	0		0	0	0	0	0	0	0	0	0	30	0	6	2	20	7	6		146.6	3	2	3	2	2	1	2	2	1	1	1	1	1
65	1	2	4	2	6	6	80	155	40	48	0	0	1	0	1	0	0		0	0	0	0	0	0	0	0	0	60	0	2	0	3	2	2		11	2	2	2	2	2	2	2	1	1	1	1	1	2
66	1	2	5	2	1	3	0	156	55	60	0	0	1	1	1	0	0		0	0	0	0	0	0	0	0	0	60	0	6	3	6	6	5		52.5	0	1	0	1	1	1	1	0	0	0	0	0	1
68	1	2	5	2	6	7	80	160	59	24	3	3	1	1	0	0	0		0	0	0	0	0	0	0	0	0	60	0	4	1	1	5	4		49.2	1	1	1	2	2	1	1	0	0	1	1	1	1
70	1	1	6	2	6	10	80	153	40	156	0	0	0	1	1	0	1		0	0	0	0	0	0	0	0	0	60	1	3	2	5	3	3		6.6	1	1	1	1	1	1	1	0	0	0	0	0	1
71	1	2	4	2	2	1	0	150	40	120	0	0	0	0	0	0	0		0	0	0	0	0	0	0	0	0	60	1	3	8	5	5	5		13.6	3	2	3	4	4	3	2	2	1	1	2	2	2
73	1	1	6	2	5	8	80	160	38	204	12	0	0	0	0	1	0		0	0	0	0	0	0	0	0	0	30	1	1	0	0	1	1		0.2	0	0	0	1	0	1	0	0	0	0	0	0	0
75	1	1	5	2	1	3	80	155	55	120	1	1	0	0	1	0	0		0	0	0	0	0	0	0	0	0	60	1	6	7	8	8	7		32.7	1	1	0	1	1	1	1	1	0	0	0	0	1
77	1	1	6	2	6	7	80	150	48	168	12	2	0	0	0	1	0		0	0	0	0	0	0	0	0	0	20	1	3	2	6	4	4		18.3	2	2	2	1	1	2	2	2	0	0	2	1	1
80	1	2	6	2	6	12	32	150	45	12	1	1	0	1	1	0	0		0	0	0	0	0	0	0	0	0	30	0	5	20	20	5	5		26.7	1	1	1	1	1	1	0	0	0	0	0	0	1
82	1	2	4	2	2	2	0	160	63	24	3	0	1	1	1	0	1		1	0	0	1	0	0	0	0	0	60	0	6	2	6	5	5		23.7	2	2	3	3	3	3	2	1	1	0	2	1	2
83	1	2	5	2	6	5	0	158	47	192	1	1	1	1	0	0	0		0	0	0	0	0	0	0	0	0	30	1	3	3	5	3	3		18.7	1	1	2	1	0	2	0	1	0	0	0	0	1
84	1	1	6	2	4	7	80	157	48	60	11	0	0	0	0	1	0		0	0	0	0	0	0	0	0	0	30	1	1	0	1	1	1		24	2	2	2	2	2	2	1	1	0	0	1	1	2
87	1	1	5	1	7	1	100	140	48	180	6	0	0	0	1	1	0		0	0	0	0	0	0	0	0	0	20	1	2	0	2	1	1		1.9	1	1	0	0	0	1	0	0	0	0	0	0	0
88	1	1	6	2	6	10	0	155	50	2	1	0	1	1	1	0	0		0	0	0	0	0	0	0	0	0	60	0	2	1	3	2	2		65	1	0	0	0	1	0	0	0	0	0	0	0	0
92	1	2	4	4	2	2	0	145	40	48	0	3	0	0	0	0	1	Viên Hoàn tán	0	0	0	0	0	0	0	0	0	20	0	7	1	10	4	4		56.5	1	1	0	1	1	1	1	0	0	0	0	0	0
93	1	2	3	2	2	3	100	162	63	204	0	0	0	1	0	0	0		1	1	0	0	0	0	0	0	0	30	1	5	10	14	6	7		133.7	3	3	3	3	2	4	2	3	2	1	2	2	2
95	1	2	4	2	2	1	80	140	39	60	0	1	0	0	0	0	1	Thuốc nam	0	0	0	0	0	0	0	0	0	60	1	3	2	10	4	4		8.8	1	1	0	1	1	1	1	0	0	0	0	0	0
96	1	2	5	2	2	2.5	80	162	53	72	1	1	0	0	1	0	0		0	0	0	0	0	0	0	0	0	60	0	4	10	12	4	4		41.7	2	2	3	4	3	4	3	2	1	0	2	2	2
97	1	1	6	2	3	40	80	160	53	36	1	0	0	1	1	0	0		0	0	0	0	0	0	0	0	0	30	0	3	2	10	3	3		4.8	1	1	2	0	0	1	0	0	0	0	0	0	0
99	1	1	5	2	5	2	0	155	56	156	0	10	0	1	0	0	0		1	0	0	1	0	0	0	0	0	30	1	4	0	16	3	3		6.6	1	1	0	1	0	1	0	0	0	0	0	0	1
100	1	1	6	2	3	30	80	152	47	84	7	7	0	1	1	1	0		0	0	0	0	0	0	0	0	0	10	1	1	0	4	1	1		28.1	0	0	0	0	0	0	0	0	0	0	0	0	0
101	1	1	4	2	9	5	100	140	40	108	0	1	1	1	1	1	0		0	0	0	0	0	0	0	0	0	20	1	4	1	4	2	2		16.3	0	1	0	1	0	0	0	0	0	0	0	0	1
103	1	2	4	2	2	2	80	160	60	1	1	1	0	0	0	0	1	Thuốc nam	1	0	0	1	0	0	0	0	0	20	1	7	6	10	5	5		108.2	3	3	3	3	3	3	2	2	1	0	2	2	2
104	1	2	5	2	2	5	0	160	65	60	0	0	0	0	0	0	1	Thuốc nam	0	0	0	0	0	0	0	0	0	90	1	6	28	28	7	7		68.1	0	0	0	1	1	0	1	0	0	0	0	0	1
105	1	2	3	2	2	1	0	155	53	5	0	0	1	0	0	0	1	Thuốc nam	1	0	0	1	0	0	0	0	0	60	1	5	4	7	4	4		64.6	1	1	1	3	2	2	2	2	0	0	2	2	2
108	1	2	6	2	6	8	80	150	50	36	12	0	0	0	0	1	0		0	0	0	0	0	0	0	0	0	20	0	3	1	1	1	1		54.4	1	1	1	0	0	0	0	1	0	0	0	0	0
111	1	2	4	2	1	3	80	160	52	36	7	0	1	0	1	1	0		0	0	0	0	0	0	0	0	0	20	0	2	0	2	1	1		0.8	1	0	0	0	0	0	0	0	0	0	0	0	0
114	1	1	6	2	6	8	0	158	48	96	1	0	0	0	0	0	1	Thuốc nam	1	0	0	1	0	0	0	0	0	15	1	5	3	4	3	3		23.6	0	0	0	1	0	1	0	0	0	0	0	0	0
115	1	1	4	2	2	2	100	165	57	48	0	0	0	0	0	0	1	Thuốc nam	0	0	0	0	0	0	0	0	0	30	1	3	1	1	1	2		34	0	0	0	0	0	0	1	0	0	0	0	0	0
117	1	1	5	2	5	2	80	150	40	2	1	1	1	1	1	0	0		0	0	0	0	0	0	0	0	0	20	0	2	0	0	1	1		59.7	2	2	2	3	3	3	2	2	0	0	1	1	2
119	1	2	4	4	2	2	100	145	38	14	0	0	1	1	1	0	0		1	1	0	0	0	0	0	0	0	30	0	5	18	18	5	5		114.6	3	4	4	3	3	2	2	3	1	1	2	2	2
120	1	2	4	2	2	3	80	150	45	24	0	0	0	1	1	0	0		0	0	0	0	0	0	0	0	0	30	0	5	0	2	2	2		8.9	1	0	0	1	1	0	1	0	0	0	0	0	1
123	1	1	4	2	5	2	80	160	47	12	0	0	0	1	1	0	0		0	0	0	0	0	0	0	0	0	5	0	3	1	1	1	1		9.6	0	0	0	0	0	0	0	0	0	0	0	0	0
124	1	2	4	2	2	2	95	150	40	2	0	1	1	1	0	0	0		0	0	0	0	0	0	0	0	0	60	0	6	6	8	5	5		13.4	2	2	2	4	3	2	1	1	0	0	2	2	2
125	2	2	4	2	2	2	80	155	42	12	0	0	0	1	1	0	0		0	0	0	0	0	0	0	0	0	0	0	2	0	2	1	1		1	0	0	0	1	1	0	0	0	0	0	0	0	1
126	1	2	6	2	6	6	80	140	38	120	0	0	0	0	0	0	1	Texmax 2v/d	0	0	0	0	0	0	0	0	0	30	0	5	14	16	5	5		55.4	1	2	0	1	0	0	0	0	0	0	0	0	0
128	1	1	5	2	3	10	80	158	60	24	0	0	0	0	0	0	1	Thuốc lá	1	0	0	0	0	1	0	0	0	30	0	6	4	12	5	5		1.4	2	1	2	2	2	2	2	1	0	0	1	1	2
129	1	2	4	2	5	2	80	150	45	60	0	0	0	0	0	0	1	thuốc nam	0	0	0	0	0	0	0	0	0	10	1	6	10	12	5	5		205	2	0	0	1	1	1	2	0	0	0	0	0	1
130	1	1	5	2	3	30	80	150	45	168	8	0	0	1	1	1	0		0	0	0	0	0	0	0	0	0	10	1	1	0	1	1	1		10.4	0	0	0	0	0	0	0	0	0	0	0	0	0
131	1	1	6	2	4	10	80	158	55	60	5	0	1	1	1	1	0		0	0	0	0	0	0	0	0	0	5	0	3	0	5	3	3		21.5	0	0	0	1	0	0	0	0	0	0	0	0	0
132	1	1	4	2	5	1	80	160	55	48	0	0	0	0	0	0	1	thuốc nam	0	0	0	0	0	0	0	0	0	15	0	3	2	4	2	2		23.9	1	0	0	0	0	0	0	0	0	0	0	0	0
133	1	2	5	1	7	0	80	150	40	46	0	0	0	0	0	0	1	thuốc nam	1	1	0	0	0	0	0	0	0	30	1	4	2	6	4	4		23.5	2	2	2	1	1	2	1	0	0	0	1	1	1
134	1	1	5	2	3	20	80	158	55	180	0	0	1	1	1	0	0		0	0	0	0	0	0	0	0	0	60	0	5	22	22	5	5		34.1	4	5	5	5	5	4	4	6	3	4	3	3	3
138	1	2	4	2	2	6	80	158	42	228	8	0	1	1	1	1	0		0	0	0	0	0	0	0	0	0	10	0	3	0	12	3	3		12.5	1	0	0	1	0	0	0	0	0	0	0	0	1
139	1	1	4	2	3	20	0	170	60	180	1	1	0	0	0	0	1	thuốc nam	1	1	0	0	0	0	0	0	0	10	0	5	10	12	5	5		186.9	0	0	0	1	1	0	1	0	0	0	0	0	1
144	1	1	6	2	4	10	80	170	65	60	12	0	0	1	1	1	0		0	0	0	0	0	0	0	0	0	10	0	3	1	2	2	2		4.5	0	0	0	0	0	1	1	0	0	0	0	0	0
145	1	2	5	2	6	5	80	170	65	120	0	0	0	0	0	0	0		0	0	0	0	0	0	0	0	0	30	0	5	4	10	5	5		217.5	0	0	0	0	0	0	0	0	0	0	0	0	0
146	1	2	4	2	2	2	80	140	48	120	0	0	1	1	0	0	0		0	0	0	0	0	0	0	0	0	15	0	6	2	8	4	5		70.9	0	0	0	1	1	1	0	0	0	0	0	0	1
147	1	2	4	2	2	4	80	150	50	132	3	0	0	1	0	1	0		1	1	0	0	0	0	0	0	0	0	0	0	0	0	0	0		8	2	2	4	3	2	2	1	2	0	0	2	2	2
148	1	2	4	2	2	2	100	150	40	36	12	0	0	0	0	1	0		0	0	0	0	0	0	0	0	0	0	0	1	0	1	1	1		11.5	1	0	0	1	0	0	0	0	0	0	0	0	0
149	1	2	4	2	10	0.5	0	153	43	4	0	1	0	0	0	0	1	thuốc nam	0	0	0	0	0	0	0	0	0	30	1	5	4	10	4	4		162	0	0	0	0	0	0	0	0	0	0	0	0	0
150	1	1	6	2	4	10	80	156	44	240	10	0	0	1	1	1	0		0	0	0	0	0	0	0	0	0	10	1	0	0	0	0	0		4.7	0	0	0	0	1	1	0	0	0	0	0	0	0
152	1	2	5	2	6	8	80	150	53	12	5	1	0	1	1	0	0		0	0	0	0	0	0	0	0	0	15	1	4	2	3	2	2		9.9	1	0	0	1	1	1	0	0	0	0	0	0	1
156	1	1	6	2	6	15	80	165	65	9	1	1	0	1	1	0	0		0	0	0	0	0	0	0	0	0	15	0	4	1	1	1	1		49.3	0	0	0	0	0	0	0	0	0	0	0	0	0
157	1	2	2	1	9	1	100	140	32	30	0	0	0	0	0	0	1	thuốc nam	0	0	0	0	0	0	0	0	0	60	1	6	14	14	5	5		182.5	3	3	4	4	4	4	2	4	2	2	2	2	2
161	1	1	5	2	4	10	80	160	55	24	0	0	1	1	1	0	0		0	0	0	0	0	0	0	0	0	60	0	3	2	14	4	4		25	1	1	0	1	0	0	0	0	0	0	0	0	1
162	1	2	5	2	6	8	80	145	40	240	0	1	0	0	0	0	0		0	0	0	0	0	0	0	0	0	10	1	3	0	2	2	2		16.5	0	1	0	1	1	0	1	0	0	0	0	0	1
164	1	2	4	2	2	2	80	150	42	3	1	1	0	0	0	0	0		0	0	0	0	0	0	0	0	0	60	0	5	24	24	5	5		111.5	2	1	0	1	1	2	1	0	0	0	1	1	1
167	1	2	2	2	10	2	100	153	44	18	5	5	1	1	1	0	0		0	0	0	0	0	0	0	0	0	0	1	3	1	5	3	3		127.6	1	1	0	0	0	0	1	0	0	0	0	0	0
169	1	2	5	2	8	20	80	165	58	12	7	7	0	1	1	0	0		0	0	0	0	0	0	0	0	0	0	0	2	0	1	2	2		5.1	1	1	0	0	0	0	1	0	1	1	0	1	0
171	1	2	4	2	10	5	100	153	53	240	12	0	0	1	1	1	0		0	0	0	0	0	0	0	0	0	0	1	2	0	5	2	2		0.6	0	0	0	3	0	2	0	0	0	0	1	0	0
172	1	2	4	2	10	5	100	155	58	204	12	2	0	1	1	1	0		1	1	0	0	1	0	0	0	0	45	1	4	3	12	4	4		0.2	1	1	0	2	0	1	0	0	1	0	1	1	1
173	1	1	6	2	4	10	80	155	51	120	12	0	0	0	1	1	0		1	1	0	0	0	0	0	0	0	0	0	4	1	1	4	4		9.8	1	1	2	0	0	0	0	0	0	1	0	0	0
175	1	3	1	2	2	2	100	165	59	180	3	3	1	1	0	0	0		0	0	0	0	0	0	0	0	0	5	1	3	0	12	3	3		9.6	4	4	2	1	0	2	2	0	2	2	2	2	0
176	1	2	4	2	2	2	0	156	48	54	2	2	0	1	1	0	0		0	0	0	0	0	0	0	0	0	20	0	4	0	28	4	4		25.4	3	3	3	3	4	3	3	2	3	2	3	3	2
177	1	2	4	2	2	2	0	150	47	4	2	1	0	1	1	0	0		0	0	0	0	0	0	0	0	0	10	1	5	6	28	5	5		130.2	0	0	0	3	2	0	1	0	0	0	1	0	2
180	1	1	4	2	6	4	100	163	58	168	6	0	0	1	1	1	0		1	0	0	0	1	0	0	0	0	0	0	2	0	2	2	2		0.6	1	1	0	2	2	0	0	0	0	0	0	0	0
181	1	2	4	2	6	4	95	163	50	144	1	1	0	1	1	0	0		1	1	0	0	0	0	0	0	0	10	1	5	2	18	5	5		73.8	1	1	1	3	3	1	1	0	1	1	0	0	2
182	1	1	5	2	8	4	80	160	47	48	1	1	0	1	0	0	0		0	0	0	0	0	0	0	0	0	30	1	6	4	12	6	6		74.8	2	2	2	2	4	0	2	0	2	2	2	2	2
183	1	1	2	4	2	10	0	167	53	10	1	1	0	1	1	0	0		0	0	0	0	0	0	0	0	0	60	1	6	2	28	6	6		14.1	2	2	2	4	4	0	1	0	2	1	2	1	2
184	1	2	2	2	10	2	0	154	63	6	1	1	0	1	1	0	0		0	0	0	0	0	0	0	0	0	0	0	2	1	4	2	2		88.9	0	0	0	2	2	0	0	0	0	0	0	0	2
185	1	2	5	2	10	3	95	153	37	0	1	0	1	1	0	0	0		0	0	0	0	0	0	0	0	0	15	1	3	6	6	3	3		110.4	0	0	1	0	0	0	1	0	0	0	0	0	0
186	1	2	3	2	2	1	0	150	47	240	2	2	0	1	1	0	0		0	0	0	0	0	0	0	0	0	60	1	8	4	16	8	8		215	4	3	3	3	4	1	4	4	1	1	2	2	2
187	1	2	5	2	4	13	80	157	47	60	12	0	0	1	1	1	0		0	0	0	0	0	0	0	0	0	60	1	7	2	7	7	7		23.8	2	2	2	0	4	2	2	2	2	4	2	2	0
188	1	2	5	2	8	4	100	155	49	72	12	1	0	1	0	1	0		0	0	0	0	0	0	0	0	0	0	1	2	0	3	2	2		0.5	1	1	0	0	0	0	1	0	1	0	1	0	0
189	1	2	3	2	2	1	0	154	50	0	1	1	1	0	0	0	0		0	0	0	0	0	0	0	0	0	0	0	2	2	5	2	2		8.3	1	1	0	1	1	0	1	0	1	1	0	1	0
191	1	1	6	1	7	0	80	153	50.5	168	12	0	1	1	1	1	0		0	0	0	0	0	0	0	0	0	60	1	2	0	4	2	2		43	1	0	2	0	2	0	0	0	1	1	0	0	0
192	1	1	4	2	6	4	80	149	55	168	2	2	0	1	1	1	0		1	0	1	0	0	0	0	0	0	30	1	2	2	6	2	2		67.6	2	2	1	4	0	1	0	0	2	1	0	2	2
193	1	2	4	2	2	2	80	150	60	60	12	0	0	1	1	1	0		0	0	0	0	0	0	0	0	0	5	1	2	1	2	2	2		5.9	1	1	0	0	0	0	0	0	0	1	0	0	0
194	1	1	6	2	6	4	95	160	54	60	2	2	0	1	1	0	0		1	0	0	0	0	0	0	0	1	5	1	5	5	6	5	5		26.1	4	4	3	2	2	2	4	2	3	2	3	2	2
196	1	1	3	1	6	4	0	165	50	5	2	2	0	1	1	0	0		0	0	0	0	0	0	0	0	0	10	0	6	2	6	6	6		52.6	2	2	2	2	3	3	2	0	1	1	1	0	2
198	1	2	6	2	6	3	95	156	62	90	1	1	1	1	1	0	0		1	1	0	0	0	0	0	0	0	30	0	2	2	10	2	2		18.4	1	1	0	2	0	1	0	0	1	1	0	0	1
200	1	2	4	2	5	0	100	159	53	60	12	0	0	1	1	1	0		1	0	1	0	0	0	0	0	0	15	1	2	2	4	2	2		3.1	1	1	1	2	0	0	1	0	1	0	0	1	1
201	1	1	6	2	3	12	80	170	75	23	6	0	0	1	1	1	0		1	0	1	0	0	0	0	0	0	60	1	2	0	4	2	2		8.1	1	1	0	0	0	0	0	0	1	1	0	0	0
202	1	2	4	2	2	2	100	165	45	30	4	4	1	1	0	0	0		0	0	0	0	0	0	0	0	0	10	0	4	1	6	4	4		9.8	1	1	1	0	0	0	0	0	0	0	0	1	0
203	1	2	4	2	2	2	80	160	64	0	1	1	0	1	0	0	0		0	0	0	0	0	0	0	0	0	70	1	4	1	28	4	4		57.1	1	1	1	3	0	0	0	0	1	0	0	1	1
205	1	2	5	2	8	7	100	157	47	96	12	0	0	1	1	1	0		0	0	0	0	0	0	0	0	0	20	1	4	2	2	3	3		0.7	1	1	2	3	1	0	0	1	0	0	1	0	1
206	1	1	4	2	6	4	100	156	52	240	2	2	0	1	1	1	0		0	0	0	0	0	0	0	0	0	15	1	6	3	28	6	6		87.9	2	2	2	1	3	3	3	3	2	2	2	2	1
207	1	3	4	2	6	3	100	160	50	30	4	4	0	1	0	0	0		0	0	0	0	0	0	0	0	0	30	1	3	0	2	3	3		4	1	1	1	1	0	1	1	0	1	0	0	0	0
208	1	2	4	2	2	3	80	165	50	1	0	0	0	1	1	0	0		0	0	0	0	0	0	0	0	0	5	0	3	2	2	2	2		22.2	0	0	0	0	0	0	0	0	0	0	0	0	0
212	2	2	4	2	8	5	0	170	65	60	0	0	1	1	0	0	1		0	0	0	0	0	0	0	0	0	18	0	7	28	25	6	5		15.6	0	0	0	2	0	2	2	0	0	0	0	0	0
213	2	4	2	2	6	0	0	150	50	24	0	0	0	1	0	0	1		0	0	0	0	0	0	0	0	0	15	0	6	20	20	5	5		5.2	0	0	0	0	0	0	2	0	0	0	0	0	0
216	2	2	3	2	8	2	0	158	56	12	1	0	1	0	0	0	1		0	0	0	0	0	0	0	0	0	30	1	7	25	25	4	5		6.8	0	0	0	2	0	0	2	0	0	0	0	0	1
218	2	2	4	2	5	9	0	156	45	54	7	0	1	1	0	0	1		0	0	0	0	0	0	0	0	0	45	0	7	20	20	8	7		12.9	0	0	0	6	2	2	2	0	0	0	0	0	2
220	2	2	3	2	8	7	0	166	70	300	0	0	0	1	0	0	0		0	0	0	0	0	0	0	0	0	20	0	8	25	25	8	8		6.6	1	2	2	3	2	2	1	2	1	0	2	1	2
222	2	2	4	2	2	2	0	155	50	60	0	0	0	1	0	0	0		0	0	0	0	0	0	0	0	0	15	0	7	6	8	8	8		5.3	1	1	2	2	1	1	1	1	0	0	1	1	2
226	2	2	5	2	1	6.5	80	150	70	96	0	0	1	1	1	0	1		1	0	0	0	0	0	0	0	0	15	0	6	20	20	7	6		5.7	1	1	1	0	0	1	1	0	0	0	0	0	1
228	2	1	4	2	5	1.5	95	156	46	144	0	0	0	1	0	0	0		0	0	0	0	0	0	0	0	0	30	1	8	24	27	4	6		176.2	3	3	2	4	2	2	2	2	1	0	2	1	2
231	2	2	5	2	3	5.5	80	160	55	5	1	0	0	0	0	0	1	tpcn	0	0	0	0	0	0	0	0	0	23	0	7	2	24	6	6		32.7	3	3	3	1	0	2	2	3	1	2	1	1	1
232	2	2	4	2	2	4.5	95	155	68	3	0	0	1	1	0	0	1		0	0	0	0	0	0	0	0	0	15	0	8	15	15	8	8		31.5	0	0	0	0	0	0	2	0	0	0	0	0	0
233	2	2	3	2	8	5.5	80	165	70	36	0	0	1	1	1	0	1		0	0	0	0	0	0	0	0	0	15	0	6	16	16	3	3	36	0.4	3	2	2	2	1	2	1	0	1	1	1	1	1
234	2	2	4	2	1	5	80	156	47	120	1	0	1	1	0	0	1		0	0	0	0	0	0	0	0	0	30	0	10	20	8	8	8		11.8	2	4	2	2	2	2	2	2	0	0	1	1	2
236	2	2	4	2	3	0.5	0	150	58	7	0	0	1	1	0	0	1		0	0	0	0	0	0	0	0	0	10	0	7	10	10	7	7		0.8	4	4	2	2	0	2	1	0	0	0	1	1	2
237	2	2	4	4	8	0	95	150	52	12	1	1	1	1	1	0	1		0	0	0	0	0	0	0	0	0	15	0	3	26	26	6	6		40.9	2	2	2	2	0	2	1	1	1	2	1	1	1
239	2	2	4	2	2	20	0	156	58	14	0	0	1	1	0	0	1		0	0	0	0	0	0	0	0	0	30	0	8	15	15	8	8		11.1	0	0	0	2	0	2	2	0	0	0	0	0	0
242	2	2	3	2	3	10	0	163	58	60	1	0	1	1	0	0	1		0	0	0	0	0	0	0	0	0	30	0	8	20	20	8	8		1	0	0	0	2	0	0	2	0	0	0	0	0	1
245	2	1	4	2	8	0	95	160	50	12	1	0	1	1	0	0	1		0	0	0	0	0	0	0	0	0	10	0	8	20	20	8	8		31.3	0	0	0	0	0	0	2	0	0	0	0	0	0
248	2	2	3	2	8	10	32	163	64	12	1	0	0	1	0	0	0		0	0	0	0	0	0	0	0	0	30	0	8	4	10	8	8		5.6	0	0	0	4	1	2	2	1	0	0	1	1	2
249	2	2	5	2	8	15	80	155	45	132	0	2	1	1	1	0	0		0	0	0	0	0	0	0	0	0	15	1	7	10	10	7	7		28.6	2	1	1	1	0	2	2	0	0	0	1	1	0
250	2	2	4	2	2	10	80	160	65	360	0	0	1	0	0	0	1		0	0	0	0	0	0	0	0	0	15	0	7	12	32	8	7		0.6	3	2	2	4	0	2	2	0	1	1	1	0	2
251	2	1	4	2	3	20	32	162	58	5	0	1	1	1	1	0	1		0	0	0	0	0	0	0	0	0	60	0	6	10	10	6	6		50.7	2	1	2	1	1	2	2	1	1	0	1	0	1
252	2	2	5	2	8	15	0	150	44	12	0	0	1	1	0	0	0		0	0	0	0	0	0	0	0	0	30	0	4	2	2	6	5		3.8	2	1	2	1	0	0	1	0	1	0	0	0	0
255	2	1	4	2	1	5	80	157	47	156	0	0	0	1	0	0	0		0	0	0	0	0	0	0	0	0	30	1	7	0	20	7	7		0.4	1	1	3	2	2	2	1	2	0	0	1	0	2
257	2	2	3	2	8	5	80	150	40	120	0	0	1	1	0	0	1		0	0	0	0	0	0	0	0	0	1	1	2	4	2	9	9		0.1	2	2	3	2	1	2	2	0	1	2	2	1	0
259	2	2	5	2	6	5	80	156	52	24	0	0	1	1	0	0	0		1	1	0	0	0	0	0	0	0	10	0	4	20	20	6	6		5.3	1	2	3	1	1	2	2	2	1	2	2	1	2
260	2	2	3	2	8	10	80	150	55	36	0	3	1	1	0	0	1		0	0	0	0	0	0	0	0	0	15	0	5	25	25	4	5		39.4	0	0	0	2	0	0	0	0	0	0	0	1	0
261	2	1	6	2	4	15	80	163	45	6	1	0	0	0	1	1	0		0	0	0	0	0	0	0	0	0	12	0	6	4	2	8	8		9.7	1	0	2	1	1	0	1	0	0	0	1	0	1
264	2	2	6	2	4	18	0	150	49	4	0	0	1	0	0	0	0		0	0	0	0	0	0	0	0	0	10	0	5	0	7	8	7		1.6	1	1	4	4	2	3	1	2	0	0	1	1	2
265	2	1	4	2	6	0	90	157	62	240	2	0	0	1	0	0	0		0	0	0	0	0	0	0	0	0	10	0	8	10	10	8	8		1.1	3	3	2	4	2	2	4	3	1	0	1	1	2
266	2	2	5	2	8	3	80	155	47	24	0	56	1	1	0	0	0		0	0	0	0	0	0	0	0	0	30	0	7	5	5	6	7		12.2	1	1	0	1	1	0	1	1	0	0	1	0	1
267	1	1	6	2	6	8	95	148	47	60	8	3	1	1	1	1	0		0	0	0	0	0	0	0	0	0	30	0	3	0	3	4	4	11	5.6	1	1	1	0	0	1	1	1	0	0	0	0	0
268	2	2	5	2	8	6	80	170	68	24	0	3	1	1	0	0	1		0	0	0	0	0	0	0	0	0	12	0	8	10	10	8	8		98.1	0	0	0	2	2	0	0	2	0	0	0	0	0
270	2	2	4	2	2	15	80	156	50	12	0	0	1	1	1	0	1		0	0	0	0	0	0	0	0	0	15	1	6	16	16	7	7		54.5	0	0	0	0	0	0	4	0	0	0	1	0	0
271	2	1	6	2	1	6	0	158	55	6	0	0	1	0	0	0	1		0	0	0	0	0	0	0	0	0	10	0	5	10	10	6	6		5.5	0	0	0	0	0	0	0	0	0	0	0	0	0
272	2	2	3	4	2	0	0	152	54	72	2	0	1	1	1	1	0		0	0	0	0	0	0	0	0	0	20	0	5	16	16	8	8		19.1	2	2	2	2	2	2	6	0	0	0	1	1	1
273	2	2	5	2	3	2.5	0	158	60	24	0	0	1	1	0	1	1		0	0	0	0	0	0	0	0	0	10	0	8	15	15	8	8		3.9	0	0	0	0	0	0	4	0	0	0	0	0	0
274	2	2	4	2	5	2.5	0	156	55	24	0	1	1	1	0	1	1	thuốc nam	0	0	0	0	0	0	0	0	0	10	0	8	15	15	8	8		13.4	0	0	0	0	2	0	4	0	0	0	0	0	0
276	1	2	5	2	2	4	32	161	54	24	3	3	1	1	1	0	0		0	0	0	0	0	0	0	0	0	60	0	8	4	4	7	6		183.4	2	1	1	3	1	1	1	1	0	0	1	1	2
277	2	1	5	2	6	4.5	0	149	49	12	0	0	0	0	0	0	1	thuốc nam	0	0	0	0	0	0	0	0	0	60	0	7	17	17	9	9		0.3	1	0	2	4	2	2	1	1	0	0	1	1	2
280	1	2	4	2	2	2	32	150	43	36	7	2	0	1	1	1	1		0	0	0	0	0	0	0	0	0	60	0	4	6	10	4	5		140.23	1	1	1	2	1	2	1	1	0	0	1	1	1
282	1	2	4	2	2	2	32	160	48	12	0	1	1	1	1	0	0		0	0	0	0	0	0	0	0	0	60	0	5	20	21	8	7	56	7.2	1	1	0	2	1	1	0	1	0	0	1	1	1
283	1	1	4	2	6	3	80	155	38	144	2	1	1	1	1	1	0		0	0	0	0	0	0	0	0	0	60	1	2	0	4	3	3	11	0.2	1	1	1	1	1	1	1	0	0	0	0	0	1
284	1	2	4	2	2	2	32	150	40	144	2	1	1	1	1	1	0		0	0	0	0	0	0	0	0	0	60	1	2	0	2	1	1	4	2	1	2	0	1	1	1	1	1	0	0	1	1	1
285	1	2	4	2	8	2	32	160	54	6	0	1	1	1	1	0	0		0	0	0	0	0	0	0	0	0	60	0	4	4	5	3	3	17	15.1	0	1	0	0	0	0	0	0	0	0	1	0	0
286	1	2	4	4	2	2	32	135	36	360	4	1	1	1	1	1	0		0	0	0	0	0	0	0	0	0	60	1	5	2	5	4	10	145	0.3	2	1	0	4	3	2	2	1	1	0	1	1	2
287	1	2	4	2	6	3	32	146	40	120	1	1	1	1	1	0	0		1	0	0	0	0	0	0	0	0	60	1	8	20	20	8	8		36.1	3	3	3	6	4	3	2	2	2	2	2	2	2
288	2	2	5	2	3	6	0	155	52	60	0	1	0	1	0	1	0		0	0	0	0	0	0	0	0	0	30	0	7	10	10	8	8		4.6	0	0	0	1	2	1	2	1	0	0	1	1	1
289	1	2	5	2	3	2	100	165	50	24	0	0	1	1	1	1	0		1	1	0	0	0	0	0	0	0	30	1	5	4	3	3	3	13	28.1	0	0	0	0	0	0	0	0	0	0	0	0	0
290	1	2	4	2	1	3	100	150	45	1	0	0	0	0	0	0	0		0	0	0	0	0	0	0	0	0	20	0	5	22	22	5	5	54	2.6	2	2	3	2	2	3	3	4	1	1	2	2	1
291	1	2	6	2	3	5	100	150	50	192	0	0	1	1	1	0	0		1	1	0	0	0	0	0	0	0	20	1	3	3	5	4	4	16	74	1	0	2	0	0	1	1	0	0	0	0	0	0
292	1	2	4	2	2	2	80	140	45	13	1	1	1	1	1	0	1	thuốc nam	1	0	0	1	0	0	0	0	0	30	1	3	12	14	5	5	36	136.8	1	0	0	1	0	1	0	0	0	0	1	0	0
294	1	1	5	2	6	4	32	150	55	120	4	3	1	1	1	1	1		0	0	0	0	0	0	0	0	0	60	0	4	1	1	1	1	4	0.1	1	0	0	1	1	0	0	0	0	0	0	0	1
295	1	2	4	2	2	1	100	149	38	72	0	0	1	1	1	0	0		0	0	0	0	0	0	0	0	0	20	0	5	0	18	5	5		26.8	3	3	3	5	4	3	2	3	1	0	2	2	2
296	1	3	5	2	2	2	100	160	54	36	0	0	0	0	0	0	0	thuốc nam	0	0	0	0	0	0	0	0	0	10	0	4	0	4	3	3		200	0	0	0	1	1	1	0	0	0	0	0	0	1
300	1	1	5	2	5	10	32	158	55	48	10	5	1	1	1	1	1		1	0	1	0	0	0	0	0	0	60	1	8	2	5	5	5	16.5	33.9	2	1	0	4	2	2	2	1	1	0	1	1	2
301	1	3	4	2	2	3	100	150	50	60	1	1	0	0	0	0	1	thuốc nam	0	0	0	0	0	0	0	0	0	30	0	5	0	2	2	2		36.2	0	0	0	0	0	0	0	0	0	0	0	0	0
302	1	1	6	2	3	15	80	160	52	36	0	0	1	1	1	0	0		0	0	0	0	0	0	0	0	0	10	0	1	0	2	1	1	4	59.7	0	0	0	1	1	0	0	0	0	0	0	0	0
307	1	1	5	2	3	30	80	158	54	72	0	0	0	0	0	0	1	Thuốc nam	1	0	0	1	0	0	0	0	0	20	1	4	2	4	3	3	12	20.4	4	4	4	4	4	4	4	4	4	2	2	2	2
[truncated: 116 more columns]

## Sheet: vars
var_name	var_label	type	list_name
dem_sex	Sex, n (%)	cat	sex
dem_age	Age (years), X±SD	num
dem_inoutpt	Inpatient/Outpatient, n (%)	cat	inoutpt
dem_location	Location of residence, n (%)	cat	location
dem_edu	Educational level, n (%)	cat	edu
dem_marriage	Marrital status, n (%)	cat	marriage
dem_occu	Occupational, n (%)	cat	occu
dem_income	Individual income, n (%)	cat	income
dem_bhyt	Had medical insurance, n (%)	cat	yesno
dem_bmi	BMI group, n (%)	cat	bmi
ra_duration	Disease duration, n (%)	cat	duration
ra_admission_num	Hospitalization due to RA in the past year, n (%)	cat	yesno
ra_flare_num	Had RA flare in the past year, n (%)	cat	yesno
med_nsaid	NSAIDs	cat	yesno
med_cor	Corticosteroids	cat	yesno
med_dmard	DMARDs	cat	yesno
med_bio	Biological medications	cat	yesno
med_other	Other medications	cat	yesno
med_bienchung	Medication's AEs	cat	yesno
med_bienchung_stt	Adrenal insufficiency	cat	yesno
med_bienchung_vdd	Gastritis/Peptic ulcer	cat	yesno
med_bienchung_cushing	Cushing's syndrome	cat	yesno
med_bienchung_lx	Osteoporosis	cat	yesno
med_bienchung_phu	Peripheral edema	cat	yesno
med_bienchung_suythan	Kidney failure	cat	yesno
med_bienchung_tmg	Elevated liver enzyme	cat	yesno
med_bienchung_xhth	GI bleeding	cat	yesno
ra_cungkhop	Morning stiffness duration (minutes), Mean ± SD	num
ra_biendang	Joint deformity, n (%)	cat	yesno
ra_vas	VAS, X±SD	num
ra_sung	SJC, X±SD	num
ra_dau	TJC, X±SD	num
ra_pga	PGA, X±SD	num
ra_ega	EGA, X±SD	num
ra_cdai	Disease activity	cat	cdai
ra_cdai_bin	High disease activity	cat	yesno
ra_esr	ESR (mm), X±SD	num
ra_crp	CRP (mg/dL), X±SD	num
mont_1_apparent_sadness	Apparent sadness	cat	mont
mont_2_reported_sadness	Reported sadness	cat	mont
mont_3_inner_tension	Inner tension	cat	mont
mont_4_sleep	Reduced sleep	cat	mont
mont_5_appetite	Reduced appetite	cat	mont
mont_6_concetration	Concetration difficulties	cat	mont
mont_7_lassitude	Lassitude	cat	mont
mont_8_feel	Inability to feel	cat	mont
mont_9_pessimistic	Pessimistic thoughts	cat	mont
mont_10_suicidal	Suicidal thoughts	cat	mont
mont_total	Montgomery total score, Mean ± SD	num
mont_grp	Depression levels according to MADRS classification, n (%)	cat	depressiongrp
phq_1_itthichthu	Diminished interest/Pleasure	cat	phq
phq_2_nanchi	Feeling down/Depressed	cat	phq
phq_3_khongu	Sleep disturbances	cat	phq
phq_4_metmoi	Fatigue/Energy loss	cat	phq
phq_5_appetite	Appetite changes	cat	phq
phq_6_tieucuc	Self-esteem issues	cat	phq
phq_7_khotaptrung	Concentration difficulties	cat	phq
phq_8_vdnoicham	Psychomotor agitation/Retardation	cat	phq
phq_9_chet	Suicidal thoughts	cat	phq
phq_total	PHQ-9 total score, Mean ± SD	num
phq_grp	PHQ-9	cat	depressiongrp
icd_tramuat	Depressed mood	cat	icd
icd_koquantam	Loss of interest or pleasure	cat	icd
icd_metmoi	Decreased energy, increased fatigue	cat	icd
icd_mattutin	Loss of self-confidence or self-esteem	cat	icd
icd_toiloi	Feelings of guilt or self-blame	cat	icd
icd_tusat	Suicidal thoughts	cat	icd
icd_biquan	Pessimism, bleak outlook	cat	icd
icd_chamchap	Psychomotor retardation	cat	icd
icd_tanghoat	Psychomotor agitation	cat	icd
icd_ngukem	Poor sleep	cat	icd
icd_ankem	Poor appetite	cat	icd
icd_anngon	Increased appetite	cat	icd
icd_giamcan	Weight loss	cat	icd
icd_tangcan	Weight gain	cat	icd
icd_pucx	Emotional numbness or blunting	cat	icd
icd_daysom	Waking earlier than usual	cat	icd
icd_tramcamsang	Morning worsening of depression	cat	icd
icd_giamhammuon	Decreased sexual desire	cat	icd
icd_tucgian	Irritability, increased anger	cat	icd
hal_loau	Anxious mood	cat	hal
hal_cangthang	Tension	cat	hal
hal_sohai	Fears	cat	hal
hal_matngu	Insomnia	cat	hal
hal_tritue	Intellectual – cognitive	cat	hal
hal_tramcam	Depressed mood	cat	hal
hal_thucthe	Somatic – muscular	cat	hal
hal_giacquan	Somatic – sensory	cat	hal
hal_timmach	Cardiovascular symptoms	cat	hal
hal_hohap	Respiratory symptoms	cat	hal
hal_tieuhoa	Gastrointestinal symptoms	cat	hal
hal_tietnieusd	Genitourinary symptoms	cat	hal
hal_tktudong	Autonomic nervous system	cat	hal
hal_thaido	Behavior at interview	cat	hal
hal_total	Halminton total score, Mean ± SD	num
hal_grp	Anxiety levels according to Halminton classification, n (%)	cat	depressiongrp
ls_hxcothe	Physical conditions, n (%)	cat	yesno
ls_hxtamthan	Mental conditions, n (%)	cat	yesno
ls_lamdung	Substance use/abuse, n (%)	cat	yesno
lamdung_ruou	Alcohol abuse	cat	yesno
lamdung_thuocla	Tobacco abuse	cat	yesno
lamdung_cansa	Cannabis use	cat	yesno
lamdung_ats	ATS	cat	yesno
lamdung_bzd	BZD	cat	yesno
lamdung_khac	Other hallucinogens use	cat	yesno
ls_sangchan	Psychological trauma, n (%)	cat	yesno
ls_famhx_tamthan	Family history of mental illness, n (%)	cat	yesno
ls_metmoi	Fatigue	cat	yesno
ls_ngukem	Poor sleep	cat	yesno
ls_chanan	Loss of appetite	cat	yesno
ls_dau	Pain	cat	yesno
ls_buon	Sadness	cat	yesno
ls_trchkhac	Other symptoms	cat	yesno
ls_camgiac	Sensory disturbances	cat	camgiac
ls_aotuong	Delusions	cat	yesno
ls_aogiac	Hallucinations	cat	aogiac
ls_tuduyamanh	Obsessive thoughts	cat	yesno
ls_tuduyhoangtuong	Paranoid thoughts	cat	hoangtuong
ls_ytuongtusat	Suicidal ideation	cat	yesno
ls_toantusat	Suicide attempt	cat	yesno
ls_nguyennhantusat	Causes of suicide attempts	cat	suicidecause
isi_vaogiac	Difficulty falling asleep	cat	isi
isi_duytri	Difficulty maintaining sleep	cat	isi
isi_daysom	Waking up too early	cat	isi
isi_hailong	Satisfaction with current sleep quality	cat	isi
isi_clcs	Impact on quality of life	cat	isi
isi_lolang	Anxiety about current sleep situation	cat	isi
isi_sinhhoat	Impact on daily activities	cat	isi
isi_total	Total ISI, X±SD	num
isi_grp	Insomnia levels according to ISI classification, n (%)	cat	isigrp
asex_dehammuon	Easily sexually aroused	cat	asex
asex_dehungphan	Easily feels excited	cat	asex
asex_male	Easily achieve and maintain erection	cat	asex
asex_female	Easily achieve vaginal lubrication during sexual activity	cat	asex
asex_khoaicam	Easily achieve orgasm	cat	asex
asex_hailong	Satisfaction with orgasm	cat	asex
asex_total	Total ASEX score, X±SD	num
asex_yn	Had sexual dysfunction, n (%)	cat	yesno
eq_dilai	Mobility	cat	eq
eq_tuchamsoc	Self-care	cat	eq
eq_sinhhoathangngay	Daily activities	cat	eq
eq_dau	Pain/discomfort	cat	eq
eq_lolangbuonphien	Anxiety/Depression	cat	eq
eq_score	EQ-5D-5L index value, X±SD	num

## Sheet: codes
list_name	code	label
sex	1	Male
sex	2	Female
inoutpt	1	Inpatient
inoutpt	2	Outpatient
location	1	Urban
location	2	Rural
location	3	Mountainous region
location	4	Others
edu	1	High school and below
edu	2	Collegue and above
marriage	0	Single/Divorced/Widow
marriage	1	Married
income	1	Below minimum wage
income	2	Above minimum wage
occu	1	Worker
occu	2	Farmer
occu	3	Trader
occu	4	Government employee
occu	5	Housewife
occu	6	Retired
occu	7	Student
occu	8	Self-employed
occu	9	Unemployed
occu	10	Others
yesno	0	No
yesno	1	Yes
bmi	1	Underweight
bmi	2	Normal
bmi	3	Overweight
duration	1	< 1 year
duration	2	≥ 1 year
cdai	0	Remission
cdai	1	Low disease activity
cdai	2	Moderate disease activity
cdai	3	High disease activity
mont	0	0
mont	1	1
mont	2	2
mont	3	3
mont	4	4
mont	5	5
mont	6	6
phq	0	Not at all
phq	1	1 - 7 days
phq	2	8 - 11 days
phq	3	12 - 14 days
icd	0	Never
icd	1	A little of the day
icd	2	Most of the day
icd	3	All day
hal	0	None
hal	1	Mild
hal	2	Moderate
hal	3	Severe
hal	4	Very severe
camgiac	0	No sensory disturbance
camgiac	1	Increased sensation
camgiac	2	Decreased sensation
aogiac	0	None
aogiac	1	Auditory hallucinations: commentary, discussion
aogiac	2	Auditory hallucinations: commands
aogiac	3	Auditory hallucinations: vulgar
aogiac	4	Visual hallucinations
aogiac	5	Olfactory hallucinations
aogiac	6	Gustatory hallucinations
aogiac	7	Tactile hallucinations
hoangtuong	0	None
hoangtuong	1	Paranoia: persecutory
hoangtuong	2	Paranoia: delusions of guilt
hoangtuong	3	Paranoia: reference
hoangtuong	4	Paranoia: control
hoangtuong	5	Paranoia: jealousy
hoangtuong	6	Paranoia: bizarre
hoangtuong	7	Paranoia: grandiose
hoangtuong	8	Paranoia: other
suicidecause	1	Boredom
suicidecause	2	Delusions
suicidecause	3	Hallucinations
suicidecause	4	Other
depressiongrp	0	None
depressiongrp	1	Mild
depressiongrp	2	Moderate
depressiongrp	3	Severe
depressiongrp	4	Very severe
isigrp	0	None
isigrp	1	Mild
isigrp	2	Moderate
isigrp	3	Severe
isigrp	4	Extremely severe
isi	0	None/Mild/Very satisfied/No impact
isi	1	Mild/Satisfied/Slight impact/Slight impact
isi	2	Moderate/Neutral/Moderate impact/Moderate impact
isi	3	Severe/Dissatisfied/High impact/High impact
isi	4	Very severe/Very dissatisfied/Very high impact/Very high impact
asex	1	Extremely easy/Extremely satisfied
asex	2	Very easy/Very satisfied
asex	3	Fairly easy/Moderately satisfied
asex	4	Fairly difficult/Moderately dissatisfied
asex	5	Very difficult/Very dissatisfied
asex	6	Extremely difficult/Extremely dissatisfied
eq	0	No problems/None
eq	1	Slight problems/Mild
eq	2	Moderate problems/Moderate
eq	3	Severe problems/Severe
eq	4	Unable to do/Extreme
