# Supplementary material for: Suicidal ideation and interrelated psychiatric disturbances in rheumatoid arthritis: Evidence from a Vietnamese cohort
Source: PLoS One. 2026 Mar 9;21(3):e0342909. doi: 10.1371/journal.pone.0342909 (PMC12970863; doi:10.1371/journal.pone.0342909)
Supplement: S2 File — (RMD) [file pone.0342909.s009.Rmd]

---
title: "rasuicide_output"
author: "Tran Nam Son"
date: "today"
output:
  word_document:
    number_sections: true
    toc: true
---


```{r setup, echo=FALSE, message=FALSE, warning=FALSE}
library(knitr)
opts_chunk$set(
  echo = FALSE,
  warning = FALSE,
  message = FALSE,
  dpi = 300
)

library(lavaan)
library(semPlot)
library(readxl)
library(dplyr)
library(tidyr)
library(lubridate)
library(stringr)
library(forcats)
library(tibble)
library(labelled)
library(rlang)
library(ggplot2)
library(gtsummary)
library(rlang)
library(patchwork)
library(glue)
```

```{r read-data}
filepath <- "D:../Data/radepress_dataset_paper2.xlsx"

d <- read_excel(filepath, "data")
d_vars <- read_excel(filepath, "vars")
d_codes <- read_excel(filepath, "codes")
```

```{r data-manipulation}
d <- d %>%
  mutate(
    # Demographic variables
    dem_age = 2024 - yob,
    dem_edu = 1 + (dem_edu > 4),
    dem_marriage = as.numeric(dem_marriage == 2),
    dem_location = 1 + as.numeric(dem_location > 1),
    dem_income = 1 + as.numeric(dem_income > 4.5),
    dem_bhyt = as.numeric(dem_bhyt > 0),
    dem_bmi = weight / (height * height) * 10000,
    dem_bmi = 1 + as.numeric(dem_bmi >= 18.5) + as.numeric(dem_bmi >= 23.5),
    
    # RA variables
    ra_duration = 1 + as.numeric(ra_duration > 0),
    ra_admission_num = as.numeric(ra_admission_num > 0),
    ra_flare_num = as.numeric(ra_flare_num > 0),
    ra_cdai = ra_sung + ra_dau + ra_pga + ra_ega,
    ra_cdai = as.numeric(ra_cdai > 2.8) + as.numeric(ra_cdai >= 10) + as.numeric(ra_cdai >= 22),
    ra_cdai_bin = as.numeric(ra_cdai > 2),

    
    # Knowledge variables
    k_dep_total = select(., starts_with("k_dep_")) %>% rowSums(na.rm = TRUE),
    k_ra_total = select(., starts_with("k_ra_"), -k_ra_bietvkdt) %>% rowSums(na.rm = TRUE),
    
    # Montgomery: Sum of all components. Classify with cut-off 6, 19, 34, 60.
    mont_total = select(., starts_with("mont_")) %>% rowSums(na.rm = TRUE),
    mont_grp = as.numeric(mont_total > 5) + as.numeric(mont_total > 19) + as.numeric(mont_total > 34) + as.numeric(mont_total > 60),
    mont_bin = as.numeric(mont_total > 7),

    # PHQ9: Sum of all components. Classify with cut-off 9, 14, 19.
    phq_total = select(., starts_with("phq_")) %>% rowSums(na.rm = TRUE),
    phq_grp = as.numeric(phq_total > 4) + as.numeric(phq_total > 9) + as.numeric(phq_total > 14) + as.numeric(phq_total > 19),
    phq_bin = as.numeric(phq_total > 7),
    
    # ICD: 
    dactrung = (icd_tramuat > 0) + (icd_koquantam > 0) + (icd_metmoi > 0),
    phobien = 
      (icd_mattutin > 0) + 
      (icd_toiloi > 0) + 
      (icd_tusat > 0) + 
      (icd_biquan > 0) + 
      (icd_ngukem > 0) + 
      ((icd_ankem > 0 | icd_anngon > 0 | icd_giamcan > 0 | icd_tangcan > 0)),
    icd_bin = as.numeric(dactrung >= 2 & phobien >= 2),
    icd_grp = case_when(
      dactrung == 3 & phobien >= 4 ~ 3,  # Nặng
      dactrung >= 2 & phobien >= 3 ~ 2,  # Vừa
      dactrung >= 2 & phobien >= 2 ~ 1,  # Nhẹ
      TRUE ~ 0  # Không trầm cảm
    ),
    
    # Halminton: Sum of all components. Classify with cut-off 7, 13, 18, 22.
    hal_total = select(., starts_with("hal_")) %>% rowSums(na.rm = TRUE),
    hal_grp = as.numeric(hal_total > 7) + as.numeric(hal_total > 13) + as.numeric(hal_total > 18) + as.numeric(hal_total > 22),
    hal_bin = as.numeric(hal_total > 7),
    
    # ISI: Sum of all components. Classify with cut-off 7, 14, 21.
    isi_total = select(., starts_with("isi_")) %>% rowSums(na.rm = TRUE),
    isi_grp = as.numeric(isi_total > 7) + as.numeric(isi_total > 14) + as.numeric(isi_total > 21),
    isi_bin = as.numeric(isi_total > 7),
    
    # ASEX: Sum of all components. Classify with cut-off 19.
    asex_total = select(., starts_with("asex_")) %>% rowSums(na.rm = TRUE),
    asex_yn = as.numeric(asex_total >= 19),
    
    # MoCA: Sum of all components. Classify with cut-off 23. 
    montreal_total = select(., starts_with("montreal_")) %>% rowSums(na.rm = TRUE) + as.numeric(dem_edu == 1),
    montreal_bin = as.numeric(montreal_total < 23),
    
    #EQ:
    eq_dilai_score = case_when(
    eq_dilai == 0 ~ 0,
    eq_dilai == 1 ~ 0.0692,
    eq_dilai == 2 ~ 0.07852,
    eq_dilai == 3 ~ 0.2064,
    eq_dilai == 4 ~ 0.37608,
    ),
    eq_tuchamsoc_score = case_when(
    eq_tuchamsoc == 0 ~ 0,
    eq_tuchamsoc == 1 ~ 0.04275,
    eq_tuchamsoc == 2 ~ 0.04595,
    eq_tuchamsoc == 3 ~ 0.14703,
    eq_tuchamsoc == 4 ~ 0.23114,
    ),
    eq_sinhhoathangngay_score = case_when(
    eq_sinhhoathangngay == 0 ~ 0,
    eq_sinhhoathangngay == 1 ~ 0.04642,
    eq_sinhhoathangngay == 2 ~ 0.05873,
    eq_sinhhoathangngay == 3 ~ 0.17349,
    eq_sinhhoathangngay == 4 ~ 0.29892,
    ),
    eq_dau_score = case_when(
    eq_dau == 0 ~ 0,
    eq_dau == 1 ~ 0.08392,
    eq_dau == 2 ~ 0.15212,
    eq_dau == 3 ~ 0.27002,
    eq_dau == 4 ~ 0.36657,
    ),
    eq_lolangbuonphien_score = case_when(
    eq_lolangbuonphien == 0 ~ 0,
    eq_lolangbuonphien == 1 ~ 0.06377,
    eq_lolangbuonphien == 2 ~ 0.11255,
    eq_lolangbuonphien == 3 ~ 0.17132,
    eq_lolangbuonphien == 4 ~ 0.23881
    ),
    eq_score = 1 - eq_dilai_score - eq_tuchamsoc_score - eq_sinhhoathangngay_score - eq_dau_score - eq_lolangbuonphien_score
  )
```

```{r data-label}
make_named_vector <- function(d, col_name, col_value) {
  d %>%
    select(any_of(c(col_name, col_value))) %>%
    deframe()
}

make_code_label_dict <- function(d, col_name = "code", col_value = "label") {
  d %>%
    nest(data = c(!!sym(col_name), !!sym(col_value))) %>%
    rowwise() %>%
    mutate(
      codes_list = list(deframe(data)),
      .keep = "unused"
    ) %>%
    deframe()
}

code_label_dict <- make_code_label_dict(d_codes, "label", "code")
var_list_dict <- make_named_vector(d_vars %>% drop_na(list_name), "var_name", "list_name")
var_codes_dict <- sapply(
  names(var_list_dict),
  function(var_name) code_label_dict[[var_list_dict[var_name]]]
)
var_label_dict <- make_named_vector(d_vars, "var_name", "var_label")

d <- d %>%
  set_variable_labels(!!!var_label_dict) %>%
  set_value_labels(!!!var_codes_dict) %>%
  unlabelled()
```

```{r functions}
plot_stacked_bar_chart <- function(d, cols_to_plot, var_label_dict, wrap_width = 25) {
  var_label_wrap <- stringr::str_wrap(var_label_dict[cols_to_plot], width = wrap_width)
  names(var_label_wrap) <- cols_to_plot

  d_agg <- d %>%
    tidyr::pivot_longer(
      cols = dplyr::all_of(cols_to_plot),
      names_to = "Statement",
      values_to = "Response",
      values_drop_na = TRUE        # <-- Bỏ các ô NA
    ) %>%
    dplyr::mutate(
      Statement = dplyr::recode(Statement, !!!var_label_wrap)
    ) %>%
    dplyr::filter(!is.na(Response), Response != "NA") %>%  # <-- phòng khi NA là chuỗi "NA"
    dplyr::count(Statement, Response) %>%
    dplyr::group_by(Statement) %>%
    dplyr::mutate(
      Percentage = round(n / sum(n) * 100, 1),
      label = dplyr::if_else(
        Percentage > 5,
        paste0(n, " (", formatC(Percentage, format = "f", digits = 1, decimal.mark = "."), "%)"),
        NA_character_
      )
    )

  ggplot2::ggplot(d_agg, ggplot2::aes(x = Percentage, y = Statement, fill = Response)) +
    ggplot2::geom_col() +
    ggplot2::geom_text(ggplot2::aes(label = label), size = 3.5, position = ggplot2::position_stack(vjust = 0.5)) +
    viridis::scale_fill_viridis(discrete = TRUE, option = "viridis", direction = -1, na.translate = FALSE) + # <-- ẩn NA khỏi legend
    ggplot2::labs(x = "Percentage (%)", y = "Statement", fill = "Response") +
    ggplot2::theme_minimal() +
    ggplot2::theme(axis.text.y = ggplot2::element_text(size = 10, hjust = 0),
                   legend.position = "bottom",
                   legend.text = ggplot2::element_text(size = 10)) +
    ggplot2::scale_x_continuous(breaks = seq(0, 100, 20)) +
    ggplot2::guides(fill = ggplot2::guide_legend(ncol = 2))
}
```

Table 1. Participant’s characteristics (n = 187)

```{r}
tbl_summary(
  include = c(
    dem_age,
    dem_sex,
    dem_inoutpt,
    dem_location,
    dem_edu,
    dem_marriage,
    dem_occu,
    dem_income,
    dem_bhyt,
    dem_bmi,
    ls_hxcothe,
    ls_hxtamthan,
    starts_with("ra_"),
    starts_with("med_")
  ),
  data = d,
  statistic = list(all_continuous() ~ "{mean} ± {sd}"),
  type = list(c(
    dem_age,
    ra_cungkhop,
    ra_vas,
    ra_sung,
    ra_dau,
    ra_pga,
    ra_ega,
    ra_esr,
    ra_crp
  ) ~ "continuous"),
  value = list(c(
    ls_hxcothe,
    ls_hxtamthan,
    dem_bhyt,
    ra_admission_num,
    ra_flare_num,
    med_nsaid,
    med_cor,
    med_dmard,
    med_bio,
    med_other,
    med_bienchung,
    med_bienchung_stt,
    med_bienchung_vdd,
    med_bienchung_cushing,
    med_bienchung_lx,
    med_bienchung_phu,
    med_bienchung_suythan,
    med_bienchung_tmg,
    med_bienchung_xhth,
    ra_biendang
  ) ~ "Yes"),
  digits = list(all_continuous() ~ 1, all_categorical() ~ c(0, 1))
)
```

Figure S1. Depression profile based on PHQ-9 scale (n = 187)

```{r, fig.width=12, fig.height=7}
phq_statements <- d %>% select(
  phq_1_itthichthu,
  phq_2_nanchi,
  phq_3_khongu,
  phq_4_metmoi,
  phq_5_appetite,
  phq_6_tieucuc,
  phq_7_khotaptrung,
  phq_8_vdnoicham,
  phq_9_chet
) %>% colnames()

phq_plot <- plot_stacked_bar_chart(d, phq_statements, var_label_dict)
phq_plot
ggsave("FigS1.tiff", width = 12, height = 8, dpi = 600, bg = "white")
```

Figure S2. Anxiety profile based on HAM-A scale (n = 187)

```{r, fig.width=12, fig.height=10}
hal_statements <- d %>% select(
  hal_loau,
  hal_cangthang,
  hal_sohai,
  hal_matngu,
  hal_tritue,
  hal_tramcam,
  hal_thucthe,
  hal_giacquan,
  hal_timmach,
  hal_hohap,
  hal_tieuhoa,
  hal_tietnieusd,
  hal_tktudong,
  hal_thaido
) %>% colnames()

hal_plot <- plot_stacked_bar_chart(d, hal_statements, var_label_dict)
hal_plot
ggsave("FigS2.tiff", width = 12, height = 10, dpi = 600, bg = "white")
```

Figure S3. Sleep disturbance profile based on the ISI scale (n = 187)

```{r, fig.width=12, fig.height=8}
isi_statements <- d %>% select(
  isi_vaogiac,
  isi_duytri,
  isi_daysom,
  isi_hailong,
  isi_clcs,
  isi_lolang,
  isi_sinhhoat
) %>% colnames()

isi_plot <- plot_stacked_bar_chart(d, isi_statements, var_label_dict)
isi_plot
ggsave("FigS3.tiff", width = 12, height = 8, dpi = 600, bg = "white")
```

Figure S4. Sexual dysfunction profile based on the ASEX scale (n = 187)

```{r, fig.width=12, fig.height=6}
asex_statements <- d %>% select(
  asex_dehammuon,
  asex_dehungphan,
  asex_male,
  asex_female,
  asex_khoaicam,
  asex_hailong
) %>% colnames()

asex_plot <- plot_stacked_bar_chart(d, asex_statements, var_label_dict)
asex_plot
ggsave("FigS4.tiff", width = 12, height = 6, dpi = 600, bg = "white")
```

Figure S5. Quality of life profile based on the EQ-5D-5L scale (n = 187)

```{r, fig.width=12, fig.height=6}
eq_statements <- d %>% select(
  eq_dilai,
  eq_tuchamsoc,
  eq_sinhhoathangngay,
  eq_dau,
  eq_lolangbuonphien
) %>% colnames()
eq_plot <- plot_stacked_bar_chart(d, eq_statements, var_label_dict)
eq_plot
ggsave("FigS5.tiff", width = 12, height = 6, dpi = 600, bg = "white")
```

Table 2. Suicidal ideation, quality of life, and other psychological disturbances of the participants (n = 187)

```{r}
tbl_summary(
  include = c(
    ls_ytuongtusat,
    phq_grp,
    phq_bin,
    hal_grp,
    hal_bin,
    isi_grp,
    isi_bin,
    asex_yn,
    eq_score
  ),
  data = d,
  statistic = list(all_continuous() ~ "{mean} ± {sd}"),
  type = list(eq_score ~ "continuous"),
  value = list(asex_yn ~ "Yes"),
  digits = list(all_continuous() ~ 1, all_categorical() ~ c(0, 1))
)
```

Figure 1. Associations among psychological disturbances of the participants (n = 187)

```{r, fig.width=12, fig.height=6}
# 1) Pivot dữ liệu sang dạng dài cho 3 thang: HAMA, ISI, ASEX
long_df <- d %>%
  select(phq_total, hal_total, isi_total, asex_total) %>%
  pivot_longer(
    cols = c(hal_total, isi_total, asex_total),
    names_to = "predictor",
    values_to = "score"
  )

# 2) Tính Spearman r cho từng predictor
cor_df <- long_df %>%
  group_by(predictor) %>%
  summarise(r = cor(phq_total, score, method = "spearman", use = "complete.obs"),
            .groups = "drop")

# 3) Tạo strip label tiếng Anh có kèm r
pred_short <- c(hal_total = "HAMA", isi_total = "ISI", asex_total = "ASEX")
facet_names <- setNames(
  paste0(pred_short[names(pred_short)],
         " vs PHQ-9 (Spearman r = ",
         formatC(cor_df$r[match(names(pred_short), cor_df$predictor)],
                 format = "f", digits = 2),
         ")"),
  names(pred_short)
)

# 4) Vẽ 1 ggplot, facet 3 cột
ggplot(long_df, aes(x = score, y = phq_total)) +
  geom_jitter(width = 0.2, height = 0.2, alpha = 0.3) +
  geom_smooth(method = "loess", se = FALSE, color = "blue") +
  facet_wrap(~ predictor, ncol = 3, labeller = as_labeller(facet_names), scales = "free_x") +
  labs(
    x = "Total score",
    y = "Total PHQ",
  ) +
  theme_bw() +
  theme(plot.title = element_text(hjust = 0.5, face = "bold"))
ggsave("Fig1.tiff", width = 12, height = 6, dpi = 600)
```

Figure 2. SEM model illustrating the correlations among psychological disturbances of the participants

```{r, fig.width=10, fig.height=8}
# 1) Làm sạch attr có thể gây rối (nếu có)
clean_labels <- function(df) {
  df %>% mutate(across(everything(), ~ { attr(., "label") <- NULL; attr(., "labels") <- NULL; . }))
}

d_clean <- clean_labels(d)

# 2) ĐỔI TÊN CỘT trước khi fit
d_sem <- d_clean %>%
  transmute(
    DEP = phq_total,
    ANX = hal_total,
    SEX = asex_total,
    SLP = isi_total
  )

# 3) SEM model dùng tên mới
model <- '
  PSY   =~ DEP + ANX
  BEHAV =~ SEX + SLP
  PSY ~~ BEHAV
'

# 4) Ước lượng (MLR + FIML), chuẩn hóa phương sai latent
fit <- sem(model, data = d_sem, estimator = "MLR", missing = "fiml", std.lv = TRUE)

# 5) Vẽ: tên node sẽ HIỂN THỊ đúng là DEP/ANX/SEX/SLP
tiff("Fig2.tiff", width = 10, height = 8, units = "in", res = 600)
semPaths(
  fit,
  whatLabels     = "std",
  layout         = "tree2",
  style          = "ram",
  edge.label.cex = 0.7,
  label.cex      = 1,
  label.scale    = FALSE,
  sizeMan        = 5,  sizeLat = 7,
  node.width     = 1.6, node.height = 1.1,
  color          = list(lat = "#FFE082", man = "#81D4FA"),
  nCharNodes     = 0
)
dev.off()
```

```{r}
### 1) MODEL FIT
fi <- fitMeasures(fit, c(
  "chisq","df","pvalue","cfi","tli",
  "rmsea","rmsea.ci.lower","rmsea.ci.upper","srmr"
))

cat("\n=== Model fit ===\n")
cat(glue(
  "χ² = {round(fi['chisq'],3)}, df = {fi['df']}, p = {round(fi['pvalue'],3)}; ",
  "CFI = {round(fi['cfi'],2)}; TLI = {round(fi['tli'],2)}; ",
  "RMSEA = {round(fi['rmsea'],3)} (90% CI: ",
  "{round(fi['rmsea.ci.lower'],3)}–{round(fi['rmsea.ci.upper'],3)}); ",
  "SRMR = {round(fi['srmr'],3)}\n"
))

### 2) LOADINGS CHUẨN HOÁ
pe <- parameterEstimates(fit, standardized = TRUE) %>% filter(op == "=~")

cat("\n=== Standardized loadings ===\n")
apply(pe, 1, function(row) {
  cat(glue("{row['lhs']} → {row['rhs']}: {round(as.numeric(row['std.all']),3)}; "))
})
cat("\n")

### 3) R²
r2 <- inspect(fit, "r2")
cat("\n=== R² (indicator reliability) ===\n")
for (i in seq_along(r2)) {
  cat(glue("{names(r2)[i]} = {round(r2[i],3)}; "))
}
cat("\n")

### 4) DISTRIBUTION DIAGNOSTICS
sk <- psych::describe(d_sem)
cat("\n=== Distribution diagnostics ===\n")
cat(glue(
  "Skewness = {round(min(sk$skew),2)}–{round(max(sk$skew),2)}, ",
  "Kurtosis = {round(min(sk$kurtosis),2)}–{round(max(sk$kurtosis),2)}\n"
))

### 5) MULTICOLLINEARITY (VIF)
vif_values <- car::vif(lm(DEP ~ ANX + SEX + SLP, data = d_sem))
cat("\n=== Multicollinearity ===\n")
cat(glue("VIF = {round(min(vif_values),2)}–{round(max(vif_values),2)}\n"))

### 6) MODIFICATION INDICES
mi <- modificationIndices(fit)
cat("\n=== Modification indices ===\n")
cat(glue("Max MI = {round(max(mi$mi),2)}\n"))
```

Table 3. Multivariable analysis of factors associated with suicidal ideation, quality of life, and psychological disturbances in the study population (n = 187)

```{r}
covariates <- c(
  "dem_age", "dem_sex", "dem_edu", "dem_income", "dem_marriage", "ls_hxtamthan", "ra_admission_num", "ra_flare_num", "ra_biendang", "ra_cdai_bin", "med_bienchung"
)

fml_str <- paste0(" ~ ", paste(covariates, collapse = " + "))

# Regression models
suicice_model <- glm(paste0("ls_ytuongtusat", fml_str) %>% as.formula(), data = d, family = "binomial")
dep_model <- glm(paste0("phq_bin", fml_str) %>% as.formula(), data = d, family = "binomial")
anx_model <- glm(paste0("hal_bin", fml_str) %>% as.formula(), data = d, family = "binomial")
slp_model <- glm(paste0("isi_bin", fml_str) %>% as.formula(), data = d, family = "binomial")
sex_model <- glm(paste0("asex_yn", fml_str) %>% as.formula(), data = d, family = "binomial")
eq_model <- lm(paste0("eq_score", fml_str) %>% as.formula(), data = d)


suicide_table <- tbl_regression(suicice_model, exponentiate = TRUE)
dep_table <- tbl_regression(dep_model, exponentiate = TRUE)
anx_table <- tbl_regression(anx_model, exponentiate = TRUE)
slp_table <- tbl_regression(slp_model, exponentiate = TRUE)
sex_table <- tbl_regression(sex_model, exponentiate = TRUE)
eq_table <- tbl_regression(eq_model)

tbl_merge(
  list(suicide_table, dep_table, anx_table, slp_table, sex_table, eq_table),
  tab_spanner = c("Suicidal ideation", "Depression", "Anxiety", "Insomnia", "Sexual dysfunction", "QoL")
)
```
